# Supplementary material for: Molecular Mechanisms of Resistance to Ceftazidime/Avibactam in Clinical Isolates of Enterobacterales and Pseudomonas aeruginosa in Latin American Hospitals
Source: mSphere. 2023 Mar 6;8(2):e00651-22. doi: 10.1128/msphere.00651-22 (PMC10117078; doi:10.1128/msphere.00651-22)
Supplement: TABLE S1 [file msphere.00651-22-s0001.xlsx]

## Sheet: Suppplementary Table S1
	ID	Country	MIC (mg/L)
			CZA	C/T	CAZ	COL	FEP	PTZ	IMI	MEM	DOR	FOS
	73PAE	ARG	> 64/4	> 128/4	> 32	2	> 64	128/4	> 128	64	> 64	> 128
	69PAE	ARG	32/4	4/4	> 32	2	> 64	> 128/4	16	16	2	> 128
	64PAE	ARG	16/4	<= 1/4	> 32	1	<= 2	16/4	2	<= 0,25	<= 0,5	16
	53PAE	ARG	32/4	2/4	> 32	4	> 64	> 128/4	128	128	> 64	32
	52PAE	ARG	64/4	2/4	> 32	2	> 64	> 128/4	32	32	2	> 128
	51PAE	ARG	> 64/4	> 128/4	> 32	2	> 64	> 128/4	32	16	8	> 128
	4PAE	ARG	32/4	> 128/4	> 32	2	> 64	64/4	2	2	1	64
	23PAE	ARG	64/4	8/4	> 32	2	32	128/4	32	16	16	128
	460	ARG	8/4	<= 1/4	4	2	8	16/4	16	4	2	16
	458	ARG	2/4	<= 1/4	16	1	4	4/4	2	1	1	16
	457	ARG	8/4	4/4	8	2	8	16/4	2	<= 0,25	<= 0,5	> 128
	327	ARG	> 64/4	> 128/4	> 32	> 4	> 64	32/4	64	32	32	32
	324	ARG	8/4	4/4	> 32	2	> 64	> 128/4	32	16	16	> 128
	323	ARG	8/4	4/4	32	2	> 64	> 128/4	32	32	16	> 128
	322	ARG	2/4	<= 1/4	4	2	8	8/4	4	2	1	16
	321	ARG	2/4	<= 1/4	<= 2	2	<= 2	4/4	1	<= 0,25	<= 0,5	16
	320	ARG	2/4	<= 1/4	4	1	4	8/4	2	1	<= 0,5	32
	319	ARG	2/4	<= 1/4	4	2	4	4/4	2	<= 0,25	<= 0,5	64
	318	ARG	8/4	4/4	> 32	1	> 64	> 128/4	4	8	4	> 128
	317	ARG	4/4	<= 1/4	4	4	4	8/4	16	2	2	128
	316	ARG	4/4	<= 1/4	> 32	1	4	8/4	2	<= 0,25	<= 0,5	32
	315	ARG	2/4	<= 1/4	<= 2	1	<= 2	4/4	4	0,5	<= 0,5	64
	314	ARG	2/4	<= 1/4	4	1	8	4/4	2	<= 0,25	<= 0,5	128
	313	ARG	8/4	4/4	> 32	2	32	> 128/4	32	16	8	> 128
	296	ARG	8/4	4/4	> 32	2	> 64	> 128/4	32	16	16	> 128
	220	ARG	2/4	4/4	16	2	8	32/4	16	16	2	16
	219	ARG	2/4	2/4	4	2	8	32/4	32	16	8	64
	218	ARG	<= 1/4	<= 1/4	> 32	2	> 64	128/4	> 128	128	64	32
	217	ARG	64/4	128/4	> 32	2	> 64	128/4	16	32	4	32
	72PAE	BRA	16/4	<= 1/4	16	2	64	32/4	16	32	32	128
	50PAE	BRA	> 64/4	> 128/4	32	2	> 64	> 128/4	128	128	64	128
	49PAE	BRA	16/4	8/4	16	2	> 64	> 128/4	16	32	64	32
	48PAE	BRA	64/4	128/4	> 32	2	64	64/4	128	128	64	32
	503	BRA	<= 1/4	> 128/4	> 32	<= 0,5	> 64	128/4	32	128	> 64	> 128
	268	BRA	2/4	<= 1/4	4	2	4	4/4	8	2	2	32
	266	BRA	8/4	2/4	8	2	64	128/4	4	8	16	64
	265	BRA	2/4	4/4	8	2	32	128/4	32	16	8	64
	264	BRA	2/4	64/4	> 32	4	32	16/4	128	128	16	32
	263	BRA	2/4	2/4	<= 2	2	16	16/4	32	16	16	128
	262	BRA	4/4	<= 1/4	8	2	16	> 128/4	2	16	4	128
	261	BRA	4/4	<= 1/4	8	2	32	32/4	8	4	4	128
	260	BRA	<= 1/4	2/4	4	2	8	8/4	16	4	4	64
	259	BRA	2/4	8/4	8	2	> 64	> 128/4	8	8	16	32
	258	BRA	2/4	16/4	8	4	> 64	> 128/4	16	8	16	64
	257	BRA	2/4	4/4	4	2	<= 2	64/4	32	2	> 64	128
	256	BRA	<= 1/4	<= 1/4	4	2	4	<= 2/4	16	2	2	32
	255	BRA	2/4	2/4	4	2	64	128/4	8	4	8	32
	254	BRA	8/4	> 128/4	> 32	2	> 64	> 128/4	> 128	> 128	> 64	64
	253	BRA	<= 1/4	<= 1/4	4	2	4	4/4	1	2	1	32
	252	BRA	2/4	2/4	4	2	32	128/4	1	1	1	16
	251	BRA	2/4	<= 1/4	4	1	16	16/4	1	2	32	32
	250	BRA	4/4	> 128/4	> 32	4	64	128/4	128	128	> 64	64
	249	BRA	2/4	<= 1/4	4	2	4	16/4	16	4	2	<= 8
	248	BRA	8/4	2/4	> 32	2	32	128/4	8	16	16	<= 8
	247	BRA	2/4	4/4	32	2	<= 2	64/4	2	1	1	128
	246	BRA	<= 1/4	<= 1/4	<= 2	2	<= 2	4/4	16	2	2	32
	245	BRA	<= 1/4	<= 1/4	<= 2	2	<= 2	4/4	16	2	4	32
	244	BRA	2/4	<= 1/4	8	2	8	8/4	16	8	4	64
	243	BRA	<= 1/4	<= 1/4	<= 2	2	<= 2	4/4	8	1	2	64
	242	BRA	2/4	<= 1/4	<= 2	2	4	8/4	8	4	2	128
	241	BRA	2/4	<= 1/4	8	2	4	4/4	16	4	4	32
	240	BRA	4/4	<= 1/4	8	2	4	16/4	4	8	4	32
	239	BRA	2/4	<= 1/4	4	2	4	4/4	16	4	2	16
	238	BRA	<= 1/4	<= 1/4	<= 2	2	<= 2	4/4	16	2	1	128
	237	BRA	8/4	4/4	> 32	2	32	> 128/4	8	8	8	128
	236	BRA	8/4	4/4	32	2	16	16/4	8	8	4	64
	211	BRA	4/4	16/4	4	2	4	8/4	8	4	2	64
	76	BRA	64/4	128/4	> 32	2	64	128/4	> 128	> 128	> 64	64
	71PAE	CHL	32/4	4/4	> 32	1	> 64	> 128/4	16	32	16	> 128
	47PAE	CHL	32/4	128/4	> 32	2	64	32/4	32	16	16	16
	28PAE	CHL	16/4	8/4	> 32	2	32	> 128/4	16	16	8	128
	24PAE	CHL	64/4	8/4	> 32	2	32	> 128/4	32	32	16	16
	357	CHL	4/4	2/4	32	2	16	128/4	16	8	8	32
	356	CHL	<= 1/4	<= 1/4	32	1	8	4/4	1	0,5	<= 0,5	16
	354	CHL	<= 1/4	<= 1/4	<= 2	<= 0,5	<= 2	<= 2/4	0,5	<= 0,25	<= 0,5	<= 8
	353	CHL	2/4	<= 1/4	<= 2	1	<= 2	4/4	8	<= 0,25	<= 0,5	64
	352	CHL	32/4	128/4	16	<= 0,5	16	64/4	> 128	32	32	<= 8
	351	CHL	8/4	<= 1/4	8	4	<= 2	32/4	4	0,5	<= 0,5	128
	350	CHL	2/4	<= 1/4	<= 2	2	<= 2	16/4	4	1	<= 0,5	16
	348	CHL	2/4	<= 1/4	<= 2	1	4	4/4	2	2	2	128
	347	CHL	<= 1/4	4/4	<= 2	2	<= 2	4/4	4	<= 0,25	1	128
	346	CHL	<= 1/4	<= 1/4	<= 2	<= 0,5	8	<= 2/4	1	<= 0,25	<= 0,5	<= 8
	345	CHL	2/4	<= 1/4	<= 2	2	<= 2	4/4	1	<= 0,25	<= 0,5	64
	344	CHL	2/4	2/4	16	1	8	64/4	16	8	16	64
	343	CHL	2/4	<= 1/4	<= 2	1	8	8/4	1	<= 0,25	<= 0,5	64
	342	CHL	4/4	2/4	4	2	16	16/4	16	4	2	128
	341	CHL	2/4	<= 1/4	<= 2	2	<= 2	4/4	2	0,5	<= 0,5	32
	340	CHL	64/4	> 128/4	> 32	2	32	> 128/4	128	64	64	<= 8
	339	CHL	8/4	64/4	16	2	8	16/4	8	0,5	<= 0,5	<= 8
	338	CHL	<= 1/4	<= 1/4	<= 2	1	4	4/4	2	<= 0,25	1	32
	336	CHL	2/4	16/4	> 32	<= 0,5	> 64	64/4	<= 0,25	<= 0,25	<= 0,5	<= 8
	331	CHL	2/4	8/4	32	2	4	8/4	4	0,5	<= 0,5	64
	299	CHL	4/4	4/4	> 32	2	16	128/4	16	8	8	32
	298	CHL	2/4	4/4	32	2	16	4/4	16	16	8	32
	297	CHL	8/4	2/4	32	2	16	> 128/4	16	16	8	64
	295	CHL	<= 1/4	<= 1/4	> 32	2	<= 2	> 128/4	<= 0,25	<= 0,25	<= 0,5	> 128
	294	CHL	4/4	2/4	32	2	16	64/4	2	1	<= 0,5	64
	293	CHL	4/4	2/4	4	1	4	8/4	2	<= 0,25	<= 0,5	64
	292	CHL	2/4	2/4	4	2	8	8/4	2	0,5	<= 0,5	16
	291	CHL	4/4	2/4	4	2	4	16/4	16	8	8	64
	290	CHL	4/4	2/4	32	2	16	128/4	16	16	8	128
	289	CHL	4/4	2/4	32	2	64	> 128/4	8	0,5	<= 0,5	<= 8
	288	CHL	2/4	<= 1/4	<= 2	2	<= 2	4/4	2	<= 0,25	<= 0,5	64
	287	CHL	<= 1/4	<= 1/4	<= 2	2	<= 2	4/4	4	0,5	2	<= 8
	286	CHL	<= 1/4	<= 1/4	8	> 4	4	4/4	2	<= 0,25	1	32
	285	CHL	64/4	> 128/4	> 32	> 4	32	64/4	128	128	64	<= 8
	284	CHL	4/4	2/4	8	1	4	8/4	4	0,5	<= 0,5	64
	283	CHL	2/4	4/4	<= 2	2	<= 2	8/4	4	2	<= 0,5	128
	282	CHL	2/4	<= 1/4	4	2	<= 2	8/4	8	2	1	64
	281	CHL	2/4	<= 1/4	4	2	4	8/4	2	0,5	<= 0,5	16
	280	CHL	4/4	<= 1/4	8	2	<= 2	8/4	16	4	2	16
	269	CHL	8/4	> 128/4	> 32	2	> 64	> 128/4	> 128	> 128	> 64	64
	267	CHL	8/4	4/4	32	1	32	> 128/4	32	16	16	16
	178	CHL	<= 1/4	<= 1/4	> 32	> 4	> 64	> 128/4	0,5	4	2	32
	177	CHL	2/4	<= 1/4	8	2	4	8/4	8	2	4	64
	176	CHL	2/4	<= 1/4	4	1	8	64/4	32	4	8	16
	175	CHL	4/4	2/4	8	2	4	16/4	32	8	4	32
	166	CHL	2/4	4/4	16	2	32	32/4	1	2	<= 0,5	32
	165	CHL	4/4	<= 1/4	<= 2	1	4	8/4	2	0,5	<= 0,5	32
	164	CHL	8/4	16/4	> 32	2	> 64	> 128/4	> 128	> 128	> 64	64
	163	CHL	8/4	<= 1/4	8	2	8	16/4	1	<= 0,25	<= 0,5	64
	162	CHL	2/4	4/4	4	1	8	> 128/4	2	2	1	16
	161	CHL	4/4	2/4	<= 2	2	<= 2	8/4	4	1	<= 0,5	128
	160	CHL	2/4	<= 1/4	<= 2	2	<= 2	8/4	4	1	1	64
	159	CHL	2/4	2/4	32	1	64	128/4	2	<= 0,25	<= 0,5	64
	158	CHL	2/4	<= 1/4	8	2	4	16/4	2	1	2	32
	157	CHL	4/4	<= 1/4	8	2	8	16/4	2	0,5	<= 0,5	32
	156	CHL	<= 1/4	<= 1/4	<= 2	2	<= 2	4/4	1	0,5	1	32
	155	CHL	<= 1/4	<= 1/4	<= 2	2	<= 2	4/4	2	0,5	<= 0,5	64
	8PAE	COL	> 64/4	> 128/4	> 32	> 4	16	64/4	16	16	16	> 128
	7PAE	COL	32/4	8/4	16	1	64	128/4	16	32	16	64
	70PAE	COL	16/4	2/4	16	4	16	32/4	16	32	8	32
	6PAE	COL	> 64/4	> 128/4	> 32	2	> 64	> 128/4	> 128	> 128	> 64	> 128
	68PAE	COL	16/4	4/4	32	2	16	> 128/4	1	2	4	32
	66PAE	COL	16/4	<= 1/4	16	2	16	32/4	16	8	8	64
	65PAE	COL	16/4	64/4	> 32	2	> 64	> 128/4	128	128	2	32
	63PAE	COL	> 64/4	64/4	> 32	1	> 64	> 128/4	> 128	> 128	> 64	> 128
	62PAE	COL	32/4	128/4	> 32	1	> 64	> 128/4	> 128	> 128	> 64	64
	61PAE	COL	64/4	64/4	> 32	1	> 64	> 128/4	> 128	> 128	> 64	32
	60PAE	COL	64/4	64/4	> 32	1	> 64	> 128/4	> 128	> 128	> 64	32
	59PAE	COL	16/4	64/4	> 32	2	> 64	> 128/4	> 128	> 128	> 64	32
	58PAE	COL	32/4	128/4	> 32	2	> 64	> 128/4	128	128	> 64	32
	57PAE	COL	32/4	128/4	32	2	16	> 128/4	128	32	32	64
	56PAE	COL	64/4	16/4	> 32	2	16	4/4	16	8	8	32
	54PAE	COL	32/4	<= 1/4	> 32	4	64	32/4	> 128	> 128	64	128
	40PAE	COL	64/4	> 128/4	> 32	1	32	> 128/4	64	64	64	64
	36PAE	COL	32/4	8/4	> 32	2	32	128/4	16	8	16	128
	34PAE	COL	> 64/4	8/4	> 32	> 4	32	> 128/4	16	32	16	32
	32PAE	COL	16/4	> 128/4	32	<= 0,5	32	32/4	> 128	> 128	> 64	> 128
	31PAE	COL	> 64/4	8/4	> 32	4	> 64	> 128/4	128	128	64	128
	2PAE	COL	> 64/4	64/4	> 32	1	32	64/4	4	4	4	64
	26PAE	COL	> 64/4	32/4	> 32	> 4	> 64	> 128/4	> 128	> 128	> 64	> 128
	19PAE	COL	16/4	8/4	> 32	1	32	> 128/4	32	16	16	32
	13PAE	COL	32/4	8/4	> 32	> 4	16	16/4	32	32	64	64
	12PAE	COL	32/4	128/4	> 32	2	> 64	> 128/4	128	64	2	64
	106PAE	COL	<= 1/4	<= 1/4	<= 2	> 4	4	<= 2/4	4	1	1	> 128
	105PAE	COL	2/4	<= 1/4	<= 2	1	4	4/4	2	<= 0,25	<= 0,5	128
	104PAE	COL	2/4	<= 1/4	8	2	<= 2	4/4	1	<= 0,25	<= 0,5	<= 8
	103PAE	COL	<= 1/4	<= 1/4	<= 2	<= 0,5	<= 2	4/4	<= 0,25	<= 0,25	<= 0,5	<= 8
	102PAE	COL	<= 1/4	<= 1/4	<= 2	<= 0,5	<= 2	<= 2/4	<= 0,25	<= 0,25	<= 0,5	<= 8
	101PAE	COL	<= 1/4	<= 1/4	<= 2	<= 0,5	<= 2	<= 2/4	<= 0,25	<= 0,25	<= 0,5	<= 8
	100PAE	COL	2/4	2/4	<= 2	1	4	4/4	1	0,5	<= 0,5	16
	501	COL	> 64/4	64/4	> 32	2	> 64	> 128/4	> 128	> 128	> 64	32
	500	COL	<= 1/4	<= 1/4	<= 2	2	<= 2	<= 2/4	2	0,5	<= 0,5	64
	499	COL	<= 1/4	<= 1/4	<= 2	1	<= 2	<= 2/4	<= 0,25	<= 0,25	<= 0,5	<= 8
	498	COL	2/4	<= 1/4	4	1	<= 2	4/4	2	<= 0,25	<= 0,5	64
	497	COL	4/4	2/4	> 32	2	8	> 128/4	32	8	8	> 128
	496	COL	32/4	128/4	> 32	2	32	16/4	32	1	2	<= 8
	495	COL	<= 1/4	<= 1/4	4	2	16	16/4	32	2	4	16
	494	COL	2/4	<= 1/4	<= 2	1	8	16/4	16	1	<= 0,5	<= 8
	493	COL	64/4	128/4	32	1	16	128/4	16	16	2	64
	492	COL	> 64/4	> 128/4	> 32	> 4	> 64	> 128/4	> 128	> 128	> 64	<= 8
	491	COL	4/4	> 128/4	32	2	32	64/4	> 128	> 128	> 64	<= 8
	490	COL	16/4	> 128/4	16	1	> 64	64/4	> 128	128	> 64	<= 8
	489	COL	4/4	<= 1/4	4	1	4	16/4	2	0,5	<= 0,5	64
	488	COL	4/4	<= 1/4	> 32	2	> 64	16/4	> 128	> 128	> 64	> 128
	487	COL	8/4	<= 1/4	4	1	16	16/4	32	64	2	64
	486	COL	16/4	128/4	32	1	> 64	> 128/4	> 128	> 128	> 64	> 128
	485	COL	32/4	> 128/4	> 32	1	> 64	> 128/4	> 128	> 128	> 64	> 128
	484	COL	4/4	<= 1/4	8	1	8	16/4	4	4	2	64
	483	COL	<= 1/4	4/4	4	2	8	8/4	4	4	1	64
	482	COL	2/4	<= 1/4	<= 2	1	<= 2	4/4	1	<= 0,25	<= 0,5	128
	481	COL	4/4	<= 1/4	4	2	4	8/4	2	1	1	64
	480	COL	<= 1/4	<= 1/4	<= 2	<= 0,5	<= 2	16/4	1	<= 0,25	<= 0,5	> 128
	479	COL	2/4	<= 1/4	<= 2	2	8	4/4	16	4	4	32
	478	COL	> 64/4	> 128/4	> 32	2	32	128/4	32	32	2	32
	477	COL	2/4	<= 1/4	4	2	4	8/4	16	2	4	64
	476	COL	2/4	<= 1/4	4	2	<= 2	8/4	8	4	2	64
	475	COL	4/4	2/4	<= 2	2	4	4/4	16	4	4	32
	474	COL	2/4	<= 1/4	<= 2	1	4	8/4	2	<= 0,25	<= 0,5	64
	473	COL	2/4	<= 1/4	<= 2	2	<= 2	4/4	4	0,5	<= 0,5	64
	472	COL	2/4	<= 1/4	<= 2	2	<= 2	4/4	<= 0,25	<= 0,25	<= 0,5	32
	471	COL	2/4	<= 1/4	4	1	<= 2	4/4	1	<= 0,25	<= 0,5	128
	470	COL	8/4	2/4	8	2	16	32/4	8	8	8	32
	469	COL	4/4	2/4	32	2	16	128/4	8	4	4	64
	468	COL	32/4	128/4	32	2	16	32/4	128	16	8	16
	467	COL	2/4	2/4	32	2	8	64/4	4	4	4	64
	466	COL	2/4	<= 1/4	4	2	<= 2	4/4	2	<= 0,25	<= 0,5	<= 8
	465	COL	2/4	2/4	4	2	16	4/4	8	16	1	> 128
	464	COL	2/4	<= 1/4	<= 2	2	4	4/4	8	2	2	> 128
	463	COL	> 64/4	> 128/4	> 32	> 4	> 64	> 128/4	> 128	> 128	> 64	> 128
	462	COL	2/4	<= 1/4	<= 2	2	<= 2	4/4	4	0,5	1	<= 8
	461	COL	4/4	<= 1/4	> 32	2	> 64	16/4	32	16	16	64
	459	COL	8/4	64/4	> 32	2	> 64	> 128/4	> 128	> 128	> 64	<= 8
	453	COL	4/4	16/4	> 32	2	16	> 128/4	16	16	16	64
	452	COL	8/4	32/4	8	4	8	16/4	4	4	64	> 128
	438	COL	4/4	16/4	> 32	4	> 64	32/4	8	4	4	64
	420	COL	2/4	<= 1/4	<= 2	2	4	4/4	2	0,5	<= 0,5	32
	419	COL	2/4	<= 1/4	<= 2	4	<= 2	4/4	32	4	4	64
	418	COL	32/4	128/4	32	2	32	32/4	64	8	4	<= 8
	417	COL	32/4	128/4	32	2	16	32/4	32	8	4	64
	416	COL	2/4	<= 1/4	4	2	4	16/4	16	4	8	32
	414	COL	4/4	<= 1/4	4	2	4	8/4	2	0,5	1	32
	413	COL	2/4	2/4	4	1	<= 2	> 128/4	4	1	1	<= 8
	412	COL	2/4	<= 1/4	<= 2	2	8	4/4	4	1	1	32
	411	COL	4/4	<= 1/4	8	2	<= 2	8/4	8	1	1	64
	410	COL	2/4	<= 1/4	4	2	<= 2	8/4	16	2	4	64
	409	COL	8/4	<= 1/4	<= 2	2	4	4/4	2	<= 0,25	1	64
	408	COL	4/4	<= 1/4	4	1	8	8/4	2	0,5	<= 0,5	64
	407	COL	2/4	<= 1/4	4	> 4	4	4/4	2	0,5	1	128
	406	COL	2/4	<= 1/4	4	1	8	8/4	4	<= 0,25	<= 0,5	64
	398	COL	8/4	<= 1/4	8	4	8	16/4	8	8	8	128
	387	COL	<= 1/4	<= 1/4	<= 2	2	<= 2	4/4	2	<= 0,25	<= 0,5	<= 8
	386	COL	4/4	2/4	4	2	16	4/4	4	1	2	64
	385	COL	<= 1/4	<= 1/4	4	2	4	4/4	4	1	1	64
	384	COL	2/4	<= 1/4	4	2	4	4/4	2	0,5	1	<= 8
	383	COL	8/4	<= 1/4	> 32	2	<= 2	4/4	2	<= 0,25	<= 0,5	32
	382	COL	4/4	<= 1/4	<= 2	2	4	16/4	4	1	<= 0,5	64
	381	COL	2/4	4/4	<= 2	2	4	16/4	2	0,5	<= 0,5	64
	380	COL	4/4	<= 1/4	<= 2	2	4	4/4	2	<= 0,25	<= 0,5	64
	379	COL	4/4	<= 1/4	<= 2	2	<= 2	8/4	2	0,5	1	64
	378	COL	<= 1/4	<= 1/4	<= 2	1	<= 2	<= 2/4	<= 0,25	<= 0,25	<= 0,5	<= 8
	376	COL	<= 1/4	<= 1/4	> 32	1	> 64	> 128/4	> 128	> 128	> 64	<= 8
	375	COL	2/4	<= 1/4	8	2	4	4/4	32	4	4	16
	374	COL	2/4	<= 1/4	4	2	4	4/4	1	0,5	<= 0,5	32
	373	COL	2/4	<= 1/4	<= 2	1	4	4/4	2	<= 0,25	<= 0,5	64
	372	COL	2/4	<= 1/4	> 32	2	4	8/4	16	4	16	128
	371	COL	> 64/4	> 128/4	> 32	2	> 64	> 128/4	128	128	> 64	128
	370	COL	> 64/4	> 128/4	> 32	2	> 64	> 128/4	> 128	> 128	> 64	<= 8
	369	COL	2/4	2/4	4	2	4	8/4	4	<= 0,25	2	<= 8
	368	COL	2/4	<= 1/4	<= 2	2	<= 2	4/4	8	0,5	1	64
	367	COL	2/4	<= 1/4	<= 2	2	<= 2	4/4	4	<= 0,25	<= 0,5	16
	366	COL	8/4	<= 1/4	8	2	16	64/4	16	32	8	64
	365	COL	8/4	4/4	> 32	2	32	> 128/4	2	<= 0,25	<= 0,5	64
	364	COL	2/4	<= 1/4	<= 2	2	4	8/4	2	<= 0,25	<= 0,5	64
	363	COL	> 64/4	> 128/4	> 32	2	> 64	> 128/4	64	64	64	64
	362	COL	> 64/4	> 128/4	> 32	> 4	> 64	> 128/4	> 128	> 128	> 64	> 128
	361	COL	2/4	8/4	4	2	8	8/4	2	0,5	<= 0,5	32
	360	COL	<= 1/4	<= 1/4	<= 2	2	4	<= 2/4	16	4	4	32
	359	COL	8/4	<= 1/4	8	1	4	16/4	8	4	1	32
	358	COL	2/4	2/4	32	2	8	64/4	4	2	2	64
	355	COL	<= 1/4	<= 1/4	<= 2	2	<= 2	<= 2/4	8	1	<= 0,5	64
	349	COL	4/4	32/4	> 32	2	> 64	> 128/4	> 128	> 128	> 64	<= 8
	337	COL	8/4	32/4	> 32	2	> 64	<= 2/4	> 128	> 128	> 64	16
	335	COL	2/4	<= 1/4	<= 2	2	<= 2	4/4	2	0,5	2	<= 8
	334	COL	<= 1/4	<= 1/4	<= 2	2	<= 2	8/4	4	<= 0,25	2	64
	333	COL	8/4	4/4	> 32	2	> 64	> 128/4	2	0,5	1	32
	332	COL	<= 1/4	<= 1/4	<= 2	2	8	4/4	2	1	1	64
	330	COL	<= 1/4	<= 1/4	8	2	4	4/4	2	0,5	<= 0,5	64
	329	COL	8/4	64/4	> 32	2	> 64	> 128/4	> 128	> 128	> 64	16
	328	COL	2/4	2/4	8	2	32	8/4	8	32	4	128
	326	COL	8/4	64/4	> 32	2	> 64	64/4	> 128	> 128	> 64	32
	325	COL	8/4	64/4	> 32	2	> 64	> 128/4	64	128	> 64	> 128
	312	COL	4/4	16/4	> 32	<= 0,5	> 64	> 128/4	> 128	> 128	> 64	<= 8
	311	COL	2/4	<= 1/4	4	1	<= 2	4/4	2	0,5	1	32
	310	COL	2/4	<= 1/4	4	2	<= 2	<= 2/4	16	2	4	128
	309	COL	<= 1/4	<= 1/4	<= 2	2	<= 2	<= 2/4	1	<= 0,25	<= 0,5	64
	308	COL	> 64/4	> 128/4	> 32	> 4	> 64	> 128/4	> 128	> 128	> 64	> 128
	307	COL	<= 1/4	<= 1/4	<= 2	2	<= 2	<= 2/4	1	0,5	<= 0,5	32
	306	COL	4/4	4/4	> 32	1	32	32/4	32	16	16	64
	305	COL	4/4	<= 1/4	<= 2	2	<= 2	4/4	2	0,5	<= 0,5	32
	304	COL	4/4	<= 1/4	4	<= 0,5	8	16/4	16	8	<= 0,5	16
	303	COL	2/4	<= 1/4	<= 2	2	<= 2	8/4	2	0,5	<= 0,5	64
	302	COL	<= 1/4	<= 1/4	<= 2	2	<= 2	<= 2/4	4	1	2	64
	301	COL	<= 1/4	<= 1/4	<= 2	1	4	<= 2/4	4	0,5	<= 0,5	64
	300	COL	8/4	<= 1/4	8	1	8	16/4	1	1	<= 0,5	32
	279	COL	4/4	<= 1/4	8	2	8	16/4	16	16	16	32
	278	COL	2/4	2/4	4	1	> 64	<= 2/4	8	1	1	16
	277	COL	4/4	2/4	4	2	8	16/4	16	8	4	128
	276	COL	4/4	<= 1/4	4	2	<= 2	8/4	16	4	2	128
	275	COL	2/4	<= 1/4	<= 2	2	<= 2	16/4	32	4	8	128
	274	COL	<= 1/4	<= 1/4	<= 2	2	<= 2	4/4	8	2	2	16
	273	COL	2/4	<= 1/4	<= 2	2	8	8/4	4	4	2	> 128
	272	COL	2/4	<= 1/4	<= 2	2	4	4/4	2	<= 0,25	<= 0,5	32
	271	COL	4/4	<= 1/4	<= 2	2	<= 2	8/4	4	1	1	32
	270	COL	2/4	<= 1/4	<= 2	2	<= 2	4/4	2	<= 0,25	<= 0,5	64
	235	COL	2/4	<= 1/4	<= 2	2	<= 2	4/4	16	2	2	<= 8
	234	COL	2/4	<= 1/4	16	4	4	16/4	2	1	1	128
	233	COL	8/4	<= 1/4	8	2	8	8/4	4	2	1	64
	232	COL	2/4	<= 1/4	<= 2	2	<= 2	4/4	1	0,5	<= 0,5	32
	231	COL	4/4	<= 1/4	32	2	16	32/4	2	0,5	<= 0,5	64
	230	COL	4/4	<= 1/4	4	2	4	8/4	8	4	4	128
	229	COL	2/4	<= 1/4	<= 2	2	4	4/4	1	1	<= 0,5	64
	228	COL	8/4	4/4	16	4	8	32/4	16	16	16	64
	227	COL	2/4	<= 1/4	32	2	<= 2	16/4	2	<= 0,25	<= 0,5	64
	226	COL	2/4	<= 1/4	<= 2	2	<= 2	4/4	4	<= 0,25	<= 0,5	<= 8
	225	COL	2/4	<= 1/4	<= 2	2	<= 2	4/4	2	<= 0,25	<= 0,5	<= 8
	224	COL	2/4	<= 1/4	4	4	<= 2	8/4	4	0,5	1	64
	223	COL	4/4	<= 1/4	<= 2	1	<= 2	16/4	2	<= 0,25	<= 0,5	128
	222	COL	<= 1/4	<= 1/4	<= 2	2	<= 2	8/4	4	0,5	1	64
	221	COL	2/4	<= 1/4	<= 2	2	<= 2	4/4	4	1	1	64
	216	COL	2/4	<= 1/4	<= 2	1	4	8/4	1	<= 0,25	<= 0,5	32
	215	COL	<= 1/4	<= 1/4	<= 2	1	<= 2	<= 2/4	1	<= 0,25	<= 0,5	16
	214	COL	2/4	<= 1/4	<= 2	2	8	8/4	2	1	<= 0,5	64
	213	COL	<= 1/4	<= 1/4	<= 2	2	8	4/4	8	2	1	16
	212	COL	2/4	<= 1/4	32	1	4	16/4	32	8	8	32
	210	COL	2/4	<= 1/4	8	2	<= 2	8/4	2	0,5	<= 0,5	16
	209	COL	4/4	<= 1/4	8	1	16	16/4	4	0,5	<= 0,5	> 128
	208	COL	> 64/4	> 128/4	> 32	> 4	> 64	> 128/4	> 128	> 128	> 64	> 128
	207	COL	<= 1/4	<= 1/4	<= 2	2	4	4/4	4	<= 0,25	<= 0,5	128
	206	COL	2/4	<= 1/4	<= 2	2	16	4/4	2	<= 0,25	<= 0,5	64
	204	COL	2/4	2/4	8	1	4	8/4	2	<= 0,25	<= 0,5	64
	203	COL	8/4	2/4	8	1	16	32/4	16	16	8	32
	183	COL	8/4	> 128/4	> 32	2	> 64	128/4	> 128	> 128	> 64	> 128
	182	COL	8/4	4/4	16	2	8	16/4	4	8	1	64
	181	COL	2/4	<= 1/4	4	2	<= 2	8/4	2	1	1	32
	180	COL	2/4	2/4	32	2	16	8/4	2	<= 0,25	<= 0,5	64
	179	COL	2/4	<= 1/4	32	2	16	8/4	1	<= 0,25	<= 0,5	64
	154	COL	8/4	<= 1/4	16	2	8	8/4	1	4	1	> 128
	153	COL	2/4	<= 1/4	> 32	4	<= 2	> 128/4	4	1	1	<= 8
	152	COL	32/4	> 128/4	> 32	4	> 64	> 128/4	> 128	> 128	> 64	128
	151	COL	8/4	<= 1/4	8	2	8	32/4	32	16	8	128
	150	COL	16/4	64/4	16	2	16	32/4	128	64	> 64	64
	149	COL	64/4	128/4	> 32	2	32	> 128/4	> 128	128	> 64	32
	148	COL	> 64/4	> 128/4	> 32	> 4	> 64	> 128/4	> 128	> 128	> 64	32
	147	COL	32/4	128/4	32	2	32	64/4	128	128	64	16
	146	COL	> 64/4	> 128/4	> 32	4	64	> 128/4	> 128	128	64	<= 8
	145	COL	> 64/4	> 128/4	> 32	2	64	> 128/4	64	64	64	> 128
	144	COL	8/4	4/4	> 32	2	> 64	> 128/4	16	16	8	<= 8
	143	COL	2/4	64/4	> 32	1	> 64	> 128/4	> 128	> 128	> 64	32
	142	COL	64/4	> 128/4	> 32	1	> 64	64/4	32	2	1	> 128
	141	COL	2/4	<= 1/4	<= 2	1	<= 2	4/4	16	4	4	64
	140	COL	> 64/4	> 128/4	> 32	2	> 64	> 128/4	32	64	2	64
	139	COL	8/4	64/4	32	2	> 64	> 128/4	> 128	> 128	> 64	32
	138	COL	2/4	<= 1/4	4	1	4	8/4	4	2	2	128
	137	COL	8/4	64/4	> 32	> 4	> 64	> 128/4	> 128	> 128	> 64	32
	116	COL	4/4	> 128/4	32	> 4	16	32/4	> 128	64	16	16
	115	COL	> 64/4	> 128/4	> 32	2	64	> 128/4	64	32	2	64
	114	COL	16/4	> 128/4	32	1	16	32/4	> 128	32	16	64
	113	COL	4/4	<= 1/4	8	2	4	8/4	32	8	8	64
	112	COL	8/4	<= 1/4	8	1	8	32/4	32	16	8	64
	111	COL	8/4	<= 1/4	8	1	8	32/4	32	16	8	64
	110	COL	2/4	<= 1/4	<= 2	2	<= 2	4/4	2	<= 0,25	<= 0,5	16
	109	COL	2/4	<= 1/4	<= 2	2	<= 2	4/4	1	<= 0,25	<= 0,5	64
	108	COL	2/4	<= 1/4	32	4	<= 2	4/4	1	1	<= 0,5	64
	107	COL	8/4	<= 1/4	8	2	8	16/4	32	8	8	32
	99	COL	<= 1/4	<= 1/4	<= 2	2	4	8/4	32	4	4	32
	98	COL	2/4	8/4	16	> 4	16	> 128/4	1	0,5	<= 0,5	16
	97	COL	32/4	128/4	32	2	32	32/4	> 128	64	32	<= 8
	96	COL	<= 1/4	<= 1/4	<= 2	<= 0,5	<= 2	4/4	16	4	4	64
	95	COL	<= 1/4	2/4	<= 2	2	8	8/4	32	32	16	64
	94	COL	<= 1/4	<= 1/4	<= 2	1	<= 2	<= 2/4	4	<= 0,25	<= 0,5	<= 8
	93	COL	2/4	<= 1/4	<= 2	2	<= 2	16/4	2	0,5	<= 0,5	32
	92	COL	2/4	<= 1/4	16	2	8	4/4	1	<= 0,25	<= 0,5	64
	91	COL	2/4	2/4	> 32	2	4	32/4	32	64	> 64	128
	90	COL	<= 1/4	<= 1/4	<= 2	2	<= 2	32/4	4	2	2	<= 8
	89	COL	<= 1/4	<= 1/4	> 32	<= 0,5	8	16/4	16	8	8	32
	88	COL	<= 1/4	<= 1/4	8	1	<= 2	4/4	1	1	2	16
	87	COL	> 64/4	> 128/4	> 32	1	> 64	> 128/4	> 128	> 128	> 64	32
	86	COL	<= 1/4	<= 1/4	4	<= 0,5	<= 2	<= 2/4	2	0,5	1	32
	85	COL	2/4	<= 1/4	<= 2	1	<= 2	4/4	2	<= 0,25	<= 0,5	32
	84	COL	2/4	<= 1/4	<= 2	1	<= 2	4/4	4	1	<= 0,5	<= 8
	83	COL	<= 1/4	<= 1/4	4	1	4	16/4	32	16	4	32
	82	COL	8/4	> 128/4	> 32	1	> 64	> 128/4	32	32	2	32
	81	COL	4/4	<= 1/4	4	2	4	8/4	2	0,5	2	32
	80	COL	<= 1/4	<= 1/4	<= 2	1	<= 2	4/4	1	0,5	<= 0,5	64
	77	COL	> 64/4	> 128/4	> 32	2	32	64/4	> 128	> 128	> 64	32
	75	COL	16/4	16/4	> 32	1	> 64	> 128/4	> 128	> 128	> 64	32
	9PAE	MEX	> 64/4	> 128/4	> 32	<= 0,5	> 64	> 128/4	64	128	64	16
	74PAE	MEX	64/4	4/4	> 32	2	32	128/4	32	16	4	> 128
	67PAE	MEX	32/4	4/4	> 32	2	32	> 128/4	2	1	<= 0,5	> 128
	46PAE	MEX	32/4	8/4	> 32	2	> 64	> 128/4	2	2	2	> 128
	45PAE	MEX	16/4	32/4	> 32	<= 0,5	> 64	> 128/4	32	32	32	64
	44PAE	MEX	32/4	8/4	> 32	2	32	> 128/4	4	2	<= 0,5	64
	43PAE	MEX	> 64/4	> 128/4	> 32	> 4	> 64	> 128/4	> 128	> 128	> 64	> 128
	42PAE	MEX	64/4	32/4	> 32	2	16	64/4	32	32	8	> 128
	41PAE	MEX	> 64/4	> 128/4	> 32	> 4	> 64	> 128/4	> 128	> 128	> 64	> 128
	3PAE	MEX	> 64/4	> 128/4	> 32	4	> 64	> 128/4	> 128	> 128	> 64	> 128
	39PAE	MEX	> 64/4	> 128/4	> 32	2	> 64	> 128/4	64	> 128	> 64	> 128
	37PAE	MEX	32/4	16/4	> 32	2	32	128/4	16	32	16	64
	33PAE	MEX	32/4	8/4	> 32	2	> 64	> 128/4	2	1	1	64
	30PAE	MEX	64/4	64/4	> 32	> 4	> 64	> 128/4	> 128	> 128	> 64	> 128
	27PAE	MEX	> 64/4	> 128/4	> 32	2	> 64	> 128/4	64	128	64	32
	1PAE	MEX	32/4	8/4	> 32	2	32	> 128/4	8	8	8	> 128
	18PAE	MEX	16/4	8/4	> 32	2	32	> 128/4	2	2	<= 0,5	> 128
	17PAE	MEX	32/4	8/4	> 32	2	32	> 128/4	16	16	16	> 128
	11PAE	MEX	> 64/4	> 128/4	> 32	1	> 64	> 128/4	64	128	> 64	> 128
	505	MEX	2/4	64/4	> 32	> 4	> 64	> 128/4	8	8	4	> 128
	504	MEX	> 64/4	> 128/4	> 32	> 4	> 64	> 128/4	> 128	> 128	> 64	32
	502	MEX	2/4	64/4	> 32	2	> 64	64/4	16	16	2	> 128
	456	MEX	2/4	<= 1/4	<= 2	1	8	4/4	16	8	8	16
	455	MEX	4/4	2/4	8	4	8	16/4	16	16	8	16
	454	MEX	4/4	4/4	4	2	8	> 128/4	32	16	8	> 128
	451	MEX	4/4	2/4	8	4	8	16/4	2	2	<= 0,5	64
	450	MEX	2/4	<= 1/4	4	2	8	4/4	8	4	1	32
	449	MEX	4/4	<= 1/4	<= 2	2	4	4/4	32	16	4	<= 8
	448	MEX	<= 1/4	<= 1/4	4	2	<= 2	4/4	2	1	4	16
	447	MEX	2/4	<= 1/4	<= 2	2	<= 2	4/4	16	2	<= 0,5	16
	446	MEX	<= 1/4	<= 1/4	<= 2	1	<= 2	<= 2/4	<= 0,25	<= 0,25	1	16
	445	MEX	2/4	<= 1/4	8	4	<= 2	4/4	32	8	4	32
	444	MEX	<= 1/4	<= 1/4	<= 2	2	<= 2	4/4	1	<= 0,25	<= 0,5	64
	443	MEX	8/4	4/4	> 32	4	> 64	128/4	4	1	2	32
	442	MEX	4/4	2/4	8	4	8	16/4	2	2	<= 0,5	16
	441	MEX	> 64/4	16/4	> 32	2	> 64	> 128/4	128	64	64	32
	440	MEX	2/4	<= 1/4	4	2	4	8/4	2	1	<= 0,5	64
	439	MEX	2/4	<= 1/4	<= 2	4	<= 2	4/4	16	8	4	64
	437	MEX	> 64/4	> 128/4	> 32	> 4	> 64	> 128/4	> 128	> 128	> 64	> 128
	436	MEX	<= 1/4	<= 1/4	<= 2	2	4	8/4	2	1	<= 0,5	16
	435	MEX	> 64/4	> 128/4	> 32	> 4	> 64	> 128/4	> 128	> 128	> 64	> 128
	434	MEX	<= 1/4	<= 1/4	<= 2	2	4	4/4	<= 0,25	<= 0,25	<= 0,5	<= 8
	433	MEX	<= 1/4	4/4	4	4	8	8/4	2	1	1	64
	432	MEX	8/4	2/4	32	4	16	32/4	2	1	<= 0,5	> 128
	431	MEX	2/4	2/4	32	2	16	> 128/4	8	2	1	32
	430	MEX	2/4	<= 1/4	4	2	<= 2	4/4	1	0,5	1	128
	429	MEX	4/4	2/4	> 32	2	16	32/4	4	2	1	64
	428	MEX	4/4	2/4	> 32	2	16	128/4	2	0,5	<= 0,5	32
	427	MEX	<= 1/4	<= 1/4	4	2	<= 2	4/4	1	1	<= 0,5	64
	426	MEX	<= 1/4	4/4	<= 2	1	32	4/4	32	4	<= 0,5	64
	425	MEX	4/4	<= 1/4	4	1	4	16/4	1	1	1	64
	424	MEX	2/4	<= 1/4	4	2	4	8/4	<= 0,25	<= 0,25	<= 0,5	128
	423	MEX	<= 1/4	<= 1/4	4	2	8	8/4	4	1	2	> 128
	422	MEX	<= 1/4	<= 1/4	<= 2	1	<= 2	4/4	<= 0,25	<= 0,25	<= 0,5	<= 8
	421	MEX	2/4	<= 1/4	32	2	4	> 128/4	1	1	1	128
	415	MEX	4/4	64/4	> 32	> 4	> 64	4/4	4	4	2	> 128
	405	MEX	4/4	<= 1/4	4	2	<= 2	8/4	8	<= 0,25	<= 0,5	64
	404	MEX	4/4	2/4	16	> 4	8	8/4	32	4	8	64
	403	MEX	4/4	4/4	4	1	8	8/4	4	0,5	<= 0,5	32
	402	MEX	2/4	<= 1/4	<= 2	> 4	<= 2	4/4	2	<= 0,25	<= 0,5	64
	401	MEX	<= 1/4	<= 1/4	> 32	2	4	4/4	4	2	1	64
	400	MEX	2/4	<= 1/4	<= 2	2	<= 2	4/4	2	0,5	<= 0,5	64
	399	MEX	4/4	4/4	> 32	4	16	> 128/4	4	1	1	32
	397	MEX	4/4	<= 1/4	<= 2	2	4	4/4	32	4	8	32
	396	MEX	2/4	2/4	8	2	16	64/4	32	16	4	128
	395	MEX	<= 1/4	<= 1/4	4	2	4	8/4	2	2	1	32
	394	MEX	2/4	<= 1/4	<= 2	2	<= 2	8/4	4	1	1	32
	393	MEX	4/4	4/4	> 32	4	64	> 128/4	2	1	16	32
	392	MEX	2/4	<= 1/4	4	1	16	4/4	16	8	8	32
	391	MEX	4/4	<= 1/4	8	2	4	16/4	64	16	2	32
	390	MEX	<= 1/4	<= 1/4	<= 2	2	4	4/4	1	0,5	4	16
	389	MEX	<= 1/4	<= 1/4	<= 2	2	<= 2	8/4	0,5	0,5	2	128
	388	MEX	2/4	<= 1/4	4	2	<= 2	16/4	2	1	<= 0,5	> 128
	377	MEX	<= 1/4	<= 1/4	8	2	8	16/4	32	4	4	> 128
	205	MEX	2/4	<= 1/4	8	2	8	64/4	16	16	8	64
	202	MEX	2/4	<= 1/4	16	2	64	128/4	32	8	8	> 128
	201	MEX	4/4	2/4	32	2	16	64/4	32	8	4	16
	200	MEX	8/4	4/4	> 32	2	> 64	> 128/4	32	32	8	32
	199	MEX	8/4	<= 1/4	16	2	16	128/4	32	16	8	> 128
	198	MEX	4/4	<= 1/4	8	2	8	16/4	32	16	8	> 128
	197	MEX	8/4	4/4	> 32	2	16	128/4	32	16	8	> 128
	196	MEX	8/4	2/4	32	2	16	128/4	32	32	16	128
	195	MEX	4/4	<= 1/4	8	2	16	32/4	32	16	8	> 128
	194	MEX	<= 1/4	2/4	32	2	32	64/4	> 128	64	16	> 128
	193	MEX	8/4	8/4	> 32	2	64	128/4	32	16	8	> 128
	192	MEX	4/4	8/4	> 32	2	16	128/4	32	16	8	> 128
	191	MEX	4/4	8/4	> 32	2	64	128/4	32	16	4	128
	190	MEX	16/4	> 128/4	> 32	2	> 64	> 128/4	16	32	4	> 128
	189	MEX	4/4	2/4	32	2	16	32/4	2	2	2	32
	188	MEX	2/4	4/4	32	2	16	64/4	8	4	4	64
	187	MEX	2/4	2/4	4	2	8	16/4	2	2	2	128
	186	MEX	2/4	<= 1/4	4	<= 0,5	<= 2	8/4	4	2	2	16
	185	MEX	4/4	8/4	> 32	2	16	64/4	4	0,5	<= 0,5	32
	184	MEX	2/4	4/4	> 32	2	16	128/4	4	2	4	> 128
	174	MEX	4/4	8/4	> 32	2	16	> 128/4	4	1	<= 0,5	16
	173	MEX	2/4	<= 1/4	8	2	4	4/4	2	0,5	1	128
	172	MEX	> 64/4	> 128/4	> 32	2	> 64	> 128/4	> 128	> 128	> 64	> 128
	171	MEX	2/4	2/4	4	2	4	4/4	16	8	16	> 128
	170	MEX	8/4	4/4	8	2	4	<= 2/4	8	2	4	128
	169	MEX	4/4	8/4	> 32	2	32	32/4	32	16	8	16
	168	MEX	8/4	8/4	> 32	2	32	32/4	4	4	4	16
	167	MEX	<= 1/4	2/4	32	2	4	4/4	32	16	8	> 128
	136	MEX	2/4	<= 1/4	4	1	4	8/4	32	4	4	<= 8
	135	MEX	> 64/4	> 128/4	> 32	2	> 64	> 128/4	> 128	> 128	> 64	> 128
	134	MEX	2/4	<= 1/4	8	2	<= 2	8/4	4	1	<= 0,5	64
	133	MEX	2/4	<= 1/4	<= 2	1	<= 2	4/4	16	8	4	128
	132	MEX	4/4	<= 1/4	4	2	4	4/4	32	4	4	16
	131	MEX	2/4	16/4	8	2	8	4/4	32	8	4	16
	130	MEX	4/4	8/4	4	2	4	4/4	32	4	4	16
	129	MEX	4/4	<= 1/4	4	2	<= 2	4/4	32	4	4	16
	128	MEX	4/4	<= 1/4	8	2	4	8/4	32	8	8	16
	127	MEX	2/4	32/4	> 32	2	16	> 128/4	32	4	8	<= 8
	126	MEX	4/4	32/4	8	> 4	16	<= 2/4	8	0,5	4	> 128
	125	MEX	8/4	> 128/4	8	4	32	4/4	16	32	4	64
	124	MEX	4/4	2/4	32	2	16	128/4	4	1	<= 0,5	32
	123	MEX	4/4	<= 1/4	4	2	4	16/4	8	16	4	128
	122	MEX	2/4	<= 1/4	<= 2	2	<= 2	4/4	8	2	2	128
	121	MEX	4/4	<= 1/4	8	2	4	8/4	8	1	1	32
	120	MEX	<= 1/4	<= 1/4	<= 2	2	4	4/4	4	1	1	64
	119	MEX	2/4	<= 1/4	<= 2	2	<= 2	4/4	8	2	4	64
	118	MEX	2/4	<= 1/4	4	2	<= 2	4/4	8	2	2	64
	117	MEX	2/4	<= 1/4	4	2	4	8/4	16	2	4	128
	79	MEX	> 64/4	> 128/4	> 32	2	> 64	> 128/4	> 128	> 128	> 64	> 128
	78	MEX	64/4	> 128/4	> 32	> 4	32	128/4	> 128	128	64	> 128
