# Supplementary material for: Molecular Mechanisms of Resistance to Ceftazidime/Avibactam in Clinical Isolates of Enterobacterales and Pseudomonas aeruginosa in Latin American Hospitals
Source: mSphere. 2023 Mar 6;8(2):e00651-22. doi: 10.1128/msphere.00651-22 (PMC10117078; doi:10.1128/msphere.00651-22)
Supplement: TABLE S2 [file msphere.00651-22-s0002.xlsx]

## Sheet: Suppplementary Table S2
	ID	Country	Total lenght	% GC	N50	L50
	1PAE	MEX	6351500	66.5	146639	13
	2PAE	COL	6710943	66.2	190388	11
	3PAE	MEX	6361030	66.43	243533	8
	4PAE	ARG	7027453	65.9	138416	17
	7PAE	COL	6373314	66.36	257273	8
	8PAE	COL	6902337	65.89	103309	20
	9PAE	MEX	6883783	66.01	146793	13
	11PAE	MEX	6865708	66.05	301060	8
	12PAE	COL	6554330	66.3	274771	8
	13PAE	COL	7069426	65.9	143236	14
	17PAE	MEX	6378147	66.4	224590	9
	18PAE	MEX	6362759	66.4	309847	7
	19PAE	COL	6422432	66.3	257273	8
	23PAE	ARG	6416016	66.56	193971	10
	24PAE	CHL	6850878	65.87	213187	11
	26PAE	COL	6398583	66.4	293013	8
	27PAE	MEX	6850727	66	6847617	27
	28PAE	CHL	6352404	66.4	293013	8
	30PAE	MEX	6962839	65.9	99330	21
	31PAE	COL	6353639	66.4	257273	8
	32PAE	COL	6932462	65.9	140977	17
	33PAE	MEX	6356932	66.5	287998	7
	34PAE	COL	6812757	66.07	185272	11
	36PAE	COL	6383085	66.44	261013	8
	37PAE	MEX	6356566	66.49	160612	12
	39PAE	MEX	7092208	65.87	146793	13
	40PAE	COL	6521788	66.18	193568	11
	41PAE	MEX	7080930	65.8	195260	11
	42PAE	MEX	6498266	66.27	115955	19
	43PAE	MEX	7046707	65.8	173342	12
	44PAE	MEX	6486271	66.21	193568	11
	45PAE	MEX	6356487	66.41	301060	8
	46PAE	MEX	6341802	66.5	264730	10
	47PAE	CHL	6936216	66	163722	14
	48PAE	BRA	6424154	66.3	174271	11
	49PAE	BRA	6747630	66.02	159969	15
	50PAE	BRA	6669733	66.1	262051	9
	51PAE	ARG	6808081	66.03	289814	9
	52PAE	ARG	6805901	66.03	242264	9
	53PAE	ARG	6807910	66	182603	12
	54PAE	COL	6777011	66.09	191053	12
	56PAE	COL	6730330	66.04	41990	18
	57PAE	COL	6250178	66.57	274676	7
	58PAE	COL	6983849	65.82	165380	16
	59PAE	COL	6909725	66.08	134431	15
	60PAE	COL	7073147	65.97	107247	20
	61PAE	COL	7041535	65.98	180985	14
	62PAE	COL	6958358	66.05	171382	14
	63PAE	COL	7094480	65.94	172339	15
	64PAE	ARG	6883587	66.05	135499	13
	65PAE	COL	7094480	65.94	172339	15
	66PAE	COL	6596843	66.28	491565	4
	67PAE	MEX	6428082	66.37	280274	8
	68PAE	COL	6809111	66.02	143236	14
	69PAE	ARG	6812821	66.12	159944	16
	6PAE	COL	6354610	66.3	247081	9
	70PAE	COL	6450221	66.4	274771	8
	71PAE	CHL	6304004	66.5	301262	8
	72PAE	BRA	6657821	66.2	103309	20
	73PAE	ARG	6597536	65.9	105986	21
	74PAE	MEX	6343762	66.5	200785	12
