# Supplementary material for: Molecular Mechanisms of Resistance to Ceftazidime/Avibactam in Clinical Isolates of Enterobacterales and Pseudomonas aeruginosa in Latin American Hospitals
Source: mSphere. 2023 Mar 6;8(2):e00651-22. doi: 10.1128/msphere.00651-22 (PMC10117078; doi:10.1128/msphere.00651-22)
Supplement: TABLE S3 [file msphere.00651-22-s0003.xlsx]

## Sheet: Suppplementary Table S3
	ID	Country	PDC	MLST	PBP3	NalD	NalC	DacB	CreD	Bifuntional uridylytransferase	ABC transporter permease protein	AmpC	AmpR	AmpD	AmpG	OprD	OprD	poxB (OXA-50)	mexA	mexB	mexR
	51PAE	ARG	1	244		frameshift		T27S, S150G, N197S, A217G, P218A	Q253E, A394V, F445L, R451K, I469A	I49T, Q172R				G148A, D183Y	A583T	Δ 1 - 81 aa		L6F, R49C
	52PAE	ARG	1	244		frameshift	G71E	T27S, S150G, N197S, A217G, P218A	Q253E, A394V, F445L, R451K, I469A	I49T, Q172R				G148A, D183Y	A583T	Δ 1 - 81 aa		L6F, R49C
	53PAE	ARG	1	244		frameshift	G71E	T27S, S150G, N197S, A217G, P218A	Q253E, A394V, F445L, R451K, I469A	I49T, Q172R				G148A, D183Y	A583T	Δ 1 - 81 aa		L6F, R49C
	73PAE	ARG	1	244		frameshift	G71E	T27S, S150G, N197S, A217G, P218A	Q253E, A394V, F445L, R451K, I469A	I49T, Q172R				G148A, D183Y	A583T	Δ 1 - 81 aa		L6F, R49C
	50PAE	BRA	1	244			G71E		Q253E, A394V, F445L, R451K, I469A	I49T, Q172R				G148A, D183Y	A583T		A8D, S57E, S59R, E185Q, P186G, V189T, E202Q, I210A, E230K, S240T, A267S, A281G, K296Q, Q300E, R310E, A315G, L347M, S403A, Q424E	L6F, R49C
	40PAE	COL	1	111			G71E, A186T				I281L, L276F			G148A	A583T	Δ 1 - 81 aa	E185Q, P186G, V189T, E202Q, I210A, E230K, S240T, A267S, A281G, K296Q, Q300E, R310E, A315G, L347M, S403A, Q424E	L6F, T16A, E109D, H167R			V126E
	54PAE	COL	1	244					Q253E, A394V, F445L, R451K, I469A					G148A, D183Y	A583T			L6F, R49C			Δ 1-42 aa
	57PAE	COL	1	3961			G71E		V335I, A394I, F445L, I469A	Q172R	I281L, L276F		G283E, M288R	G148A	A583T		E185Q, P186G, V189T, E202Q, I210A, E230K, S240T, A267S, A281G, K296Q, Q300E, R310E, A315G, L347M, S403A, Q424E	L6F, R49C, H167R
	66PAE	COL	1	919			G71E, S209R	A394P	V335I, A394I, F445L, R451K, I469A					A136V, G148A	A583T			L6F, E109D, H167R
	64PAE	ARG	3	2320			G71E, S209R		A394V, I469A			T79A		G148A	A583T	37 framashift	D43L, S57E, S59R, E202Q, I210A, E230K, S240T, N262T, A267S, A281G, K296Q, Q300E	L6F, T16A, E109D, K112E, H167R			V126E
	28PAE	CHL	3	1756			G71E, S209R		A394V, F445L, R451K, I469A	Q172R		T79A		G148A, D183Y	A583T	Multiple mutations	D43L, S57E, S59R, E202Q, I210A, S240T, N262T, A267S, A281G, K296Q, Q300E	L6F, R49C, H167R
	26PAE	COL	3	2033			G71E		Q253F, A394V, I469A		L24F, S52T, R99P, I281L	T79A			A583T	Δ 1 - 81 aa		L6F, H167R
	31PAE	COL	3	3967			G71E				L24F, S52T, R99P, I281L	T79A			A583T	Multiple mutations	T103S, K115T, F170L	L6F, H167R
	36PAE	COL	3	3963		Losed Stop Codon	G71E	A394P	Q253F, A394V, I469A	Q172R	I281L, L276F	T79A		G148A	A583T		A8D, S57E, S59R, E185Q, P186G, V189T, E202Q, I210A, E230K, S240T, A267S, A281G, K296Q, Q300E, R310E, A315G, L347M, S403A, Q424E			S1041E, V1042A
	17PAE	MEX	3	575			G71E, A186T	A394P	F445L, R451K, I469A			T79A		D183Y	A583T		D43L, S57E, S59R, E202Q, I210A, E230K, S240T, N262T, A267S, A281G, K296Q, Q300E	L6F			Δ 1-4 aa, damaged
	18PAE	MEX	3	575			G71E, A186T	A394P	F445L, R451K, I469A			T79A		D183Y	A583T		D43L, S57E, S59R, E202Q, I210A, E230K, S240T, N262T, A267S, A281G, K296Q, Q300E	L6F, R49C, H167R			Δ 1-4 aa, damaged
	1PAE	MEX	3	575			G71E	A394P	F445L, R451K, I469A			T79A		D183Y	A583T		D43L, S57E, S59R, E202Q, I210A, E230K, S240T, N262T, A267S, A281G, K296Q, Q300E	L6F, R49C, H167R			Δ 1-4 aa, damaged
	33PAE	MEX	3	575			G71E, A186T	A394P	F445L, R451K, I469A			T79A		D183Y	A583T		D43L, S57E, S59R, E202Q, I210A, E230K, S240T, N262T, A267S, A281G, K296Q, Q300E	L6F, R49C, H167R			Δ 1-4 aa, damaged
	37PAE	MEX	3	575			G71E, A186T	A394P	F445L, R451K, I469A			T79A		D183Y	A583T		D43L, S57E, S59R, E202Q, I210A, E230K, S240T, N262T, A267S, A281G, K296Q, Q300E	L6F, R49C, H167R			Δ 1-4 aa, damaged
	3PAE	MEX	3	252			G71E		A394V, I469A		I281L, L276F	T79A			A583T		D43L, S57E, S59R, E202Q, I210A, E230K, S240T, N262T, A267S, A281G, K296Q, Q300E	L6F, R49C, H167R
	44PAE	MEX	3	575				A394P	F445L, R451K, I469A			T79A		157 Premature Stop Codon	A583T	37 frameshift	D43L, S57E, S59R, E202Q, I210A, E230K, S240T, N262T, A267S, A281G, K296Q, Q300E	L6F, H167R			Δ 1-4 aa, damaged
	42PAE	MEX	3	3328								T79A		G148A, D183Y	A583T			L6F			Δ 1-26 aa
	45PAE	MEX	3	151					A394V, I469A			T79A	G283E, M288R	G148A	A583T		E202Q, I210A, E230K, S240T, N262T, A267S, A281G, N262T, A267T, A281G, K296Q, Q300E	L6F
	46PAE	MEX	3	575				A394P	F445L, R451K, I469A			T79A			A583T		D43L, S57E, S59R, E202Q, I210A, E230K, S240T, N262T, A267S, A281G, K296Q, Q300E	L6F			Δ 1-4 aa, damaged
	67PAE	MEX	3	575				A394P	F445L, R451K, I469A			T79A		157 Premature Stop Codon	A583T	37 frameshift	D43L, S57E, S59R, E202Q, I210A, E230K, S240T, N262T, A267S, A281G, K296Q, Q300E	L6F, H167R			Δ 1-4 aa, damaged
	74PAE	MEX	3	575				A394P	F445L, R451K, I469A			T79A		157 Premature Stop Codon	A583T		D43L, S57E, S59R, E202Q, I210A, E230K, S240T, N262T, A267S, A281G, K296Q, Q300E	L6F			Δ 1-4 aa, damaged
	12PAE	COL	5	1128			G71E, S209R	A394P	F445L, R451K, I469A		L24F, I281L	T79A		G148A	A583T	Multiple mutations	T103S, K115T, F170L, R310E, A315G	L6F			Δ 1-4 aa
	48PAE	BRA	6	1033				A394P						130 Premature Stop Codon	A583T	37 framashift	D43L, S57E, S59R, E202Q, I210A, E230K, S240T, N262T, A267S, A281G, K296Q, Q300E	L6F, E109D, H167R
	4PAE	ARG	8	179		Premature Stop Codon	G71E, S209R			Q172R	L24F, I281L, L353V	T79A		G148A, D183Y	A583T	Δ 1 - 81 aa
	72PAE	BRA	8	508			Δ1- 68 aa, G71E, S209R	A394P				T79A		R11L, G148A	A583T		D43L, S57E, S59R, E202Q, I210A, E230K, S240T, N262T, A267S, A281G, K296Q, Q300E	L6F
	70PAE	COL	8	3972			G71E, S209R					T79A		Q44H, G148A	A583T	Multiple mutations	D43L, S57E, S59R, E202Q, I210A, E230K, S240T, N262T, A267S, A281G, K296Q, Q300E	L6F, T16A, E109D, H167R
	7PAE	COL	8	3966			G71E, S209R			Q172R		T79A		G148A, D183Y	A583T	Δ 1 - 81 aa	E202Q, I210A, E230K, S240T, N262T, A267S, A281G, K296Q, Q300E	L6F, R49C
	24PAE	CHL	11	357		frameshift	G71E, S209R		V335I, A394V, F445L, I469A	Q172R	L24F, S52T, R99P, I281L, L276F	T79A, V179L, G365A	E114A, G283E, M288R		A583T	Multiple mutations	A8D, S57E, S59R, E185Q, P186G, V189T, E202Q, I210A, E230K, S240T, A267S, A281G, K296Q, Q300E, R310E, A315G, L347M, S403A, Q424E	L6F, T16A, E109D, H167R		S1041E, V1042A	V126E
	6PAE	COL	16	3965			G71E		V335I, A394V, F445L, I469A	Q172R	L24F, I281L, L276F	G1D, T79A, V179L, G365A	E114A, G283E, M288R		A583T	Δ 1 - 81 aa		L6F, T16A, Q25R, E109D, H167R			V126E
	19PAE	COL	24	1117			G71E, S209R		V335I, A394V, F445L, I469A	Q172R	S52T, I281L	T79A, G365A		G148A, D183Y	A583T	Multiple mutations	D43L, S57E, S59R, E202Q, I210A	L6F			V126E
	23PAE	ARG	33	1195			G71E, S209R	T27S, S150G, N197S, A217G, P218A	Q253F, V335I, F445L, I469A	Q172E	I281L	G1D, A71V, T79A, V179L, V330I, G365A	E114A, G283E, M288R	G148A	A583T		E185Q, P186G, V189T, E202Q, I210A, E230K, S240T, A267S, A281G, K296Q, Q300E, R310E, A315G, L347M, S403A, Q424E	L6F		S1041E, V1042A	V126E
	69PAE	ARG	35	235			E153Q, S209R		V335I, A394V, F445L, I469A			G1D, A71V, T79A, V179L, G365A	G283E, M288R	G148A	A583T		T103S, K115T, F170L, E185Q, P186G, V189T, R310E, A315G, G452A	L6F, T16A, Q25R, E109D, H167R		G957D, S1041E, V1042A	V126E
	49PAE	BRA	35	235		frameshift	E153Q, S209R		V335I, A394V, F445L, I469A			G1D, A71V, T79A, V179L, G365A	G283E, M288R	G148A	A583T	Multiple mutations	T103S, K115T, F170L, E185Q, P186G, V189T, R310E, A315G	L6F, T16A, Q25R, E109D, H167R		G957D, S1041E, V1042A	V126E
	32PAE	COL	35	235		Δ 1 - 150 aa	G71E, E153Q, S209R		V335I, A394V, F445L, I469A	Q172R, L536P	I281L, L276F	G1D, A71V, T79A, V179L, G365A	G283E, M288R	G148A	A583T	Multiple mutations	T103S, K115T, F170L, E185Q, P186G, V189T, R310E, A315G	L6F, T16A, Q25R, E109D, H167R			V126E
	34PAE	COL	35	235		Δ 1 - 95 aa	G71E, E153Q, S209R		V335I, A394V, F445L, I469A	Q172R, L536P	L24F, I281L, L276F	G1D, A71V, T79A, V179L, G365A	G283E, M288R	G148A	A583T		T103S, K115T, F170L, E185Q, P186G, V189T, R310E, A315G, G452A	L6F, T16A, Q25R, E109D, H167R			V126E
	56PAE	COL	35	235		G71E	G71E, E153Q, S209R		V335I, A394V, F445L, I469A			G1D, A71V, T79A, V179L, G365A	G283E, M288R	G148A	A583T	Multiple mutations	G452A	L6F, Q25R, E109D, H167R		G957D, S1041E, V1042A	V126E
	58PAE	COL	35	235		frameshift	G71E, S209R		V335I, A394V, F445L, I469A			G1D, A71V, T79A, V179L, G365A	G283E, M288R	G148A	A583T		T103S, K115T, F170L, E185Q, P186G, V189T, R310E, A315G, G452A	L6F, T16A, Q25R, E109D, H167R		G957D, S1041E, V1042A	V126E
	59PAE	COL	35	235		frameshift	G71E, S209R		V335I, A394V, F445L, I469A			G1D, A71V, T79A, V179L, G365A	G283E, M288R	G148A	A583T		T103S, K115T, F170L, E185Q, P186G, V189T, R310E, A315G, G452A	L6F, T16A, Q25R, E109D, H167R		G957D, S1041E, V1042A	V126E
	60PAE	COL	35	235								G1D, A71V, T79A, V179L, G365A	G283E, M288R	G148A	A583T	304 Premature Stop Codon		L6F, Q25R, E109D, H167R		G957D, S1041E, V1042A	V126E
	61PAE	COL	35	235		frameshift	G71E, E153Q, S209R		V335I, A394V, F445L, I469A			G1D, A71V, T79A, V179L, G365A	G283E, M288R	G148A	A583T	Multiple mutations	G452A	L6F, Q25R, E109D, H167R		G957D, S1041E, V1042A	V126E
	62PAE	COL	35	235		frameshift	G71E, E153Q, S209R		V335I, A394V, F445L, I469A			G1D, A71V, T79A, V179L, G365A	G283E, M288R	G148A	A583T	Multiple mutations	G452A	L6F, T16A, Q25R, E109D, H167R		G957D, S1041E, V1042A	V126E
	63PAE	COL	35	235		frameshift			Q253E, A394V, F445L, R451K, I469A	I49T, Q172R		G1D, A71V, T79A, V179L, G365A	G283E, M288R	G148A	A583T		T103S, K115T, F170L, E185Q, P186G, V189T, R310E, A315G, G452A	L6F, R49C
	65PAE	COL	35	235		frameshift	G71E, S209R		V335I, A394V, F445L, I469A			G1D, A71V, T79A, V179L, G365A	G283E, M288R	G148A	A583T		T103S, K115T, F170L, E185Q, P186G, V189T, R310E, A315G, G316D, G452A	L6F, T16A, Q25R, E109D, H167R		G957D, S1041E, V1042A	V126E
	68PAE	COL	35	235		Δ 1 - 85 aa	G71E, E153Q, S209R		V335I, A394V, F445L, I469A			G1D, A71V, T79A, V179L, G365A	G283E, M288R	G148A	A583T		T103S, K115T, F170L, E185Q, P186G, V189T, R310E, A315G, G452A	L6F, T16A, Q25R, E109D, H167R		G957D, S1041E, V1042A	V126E
	11PAE	MEX	35	235			G71E, E153Q, S209R		V335I, A394V, F445L, I469A	Q172R, L536P	L24F, I281L, L276F	G1D, A71V, T79A, V179L, G365A	G283E, M288R	G148A	A583T		T103S, K115T, F170L, E185Q, P186G, V189T, R310E, A315G, G452A	L6F, T16A, Q25R, E109D, H167R		G957D, S1041E, V1042A	V126E
	27PAE	MEX	35	235			G71E, E153Q, S209R		V335I, A394V, F445L, I469A	Q172R, L536P	L24F, I281L, L276F	G1D, A71V, T79A, V179L, G365A	G283E, M288R	G148A	A583T		T103S, K115T, F170L, E185Q, P186G, V189T, R310E, A315G, G452A	L6F, T16A, Q25R, E109D, H167R		G957D, S1041E, V1042A	V126E
	9PAE	MEX	35	235			G71E, E153Q, S209R		V335I, A394V, F445L, I469A	Q172R, L536P	L24F, I281L, L276F	G1D, A71V, T79A, V179L, G365A	G283E, M288R	G148A	A583T	Multiple mutations	T103S, K115T	L6F, T16A, Q25R, E109D, H167R		G957D, S1041E, V1042A	V126E
	13PAE	COL	37	308			G71E, S209R		V335I, A394V, F445L, I469A		L24F, S52T, I281L, L276F	G1D, T79A, V179L, V330I, G365A	G283E, M288R		A583T	Multiple mutations	T103S, K115T, F170L, E185Q, P186G, V189T, R310E, A315G	L6F, T16A, Q25R, E109D, H167R		G957D, S1041E, V1042A	V126E
	2PAE	COL	67	261			G71E			Q172R	L24F, I281L	T79A		G148A	A583T		T103S, K115T, F170L, R310E, A315G				V126E
	71PAE	CHL	374	1689										C110F	A583T	Multiple mutations	K296Q, Q300E	L6F
	47PAE	CHL	19a	309	N117S		G71E, S209R		D95N, V335I, A394V, F445L, I469A			G1A, T79A, V179L, G365A	G283E, M288R	G148A	A583T	37 frameshift	S57E, S59R, E185Q, P186G, V189T, E202Q, I210A, E230K, S240T, A267S, A281G, K296Q, Q300E, R310E, A315G, L347M, S403A, Q424E	L6F, T16A, E109D, K112E, H167R	K16K		V126E
	8PAE	COL	19a	309	N117S		G71E, S209R		D95N, V335I, A394V, F445L, I469A	L536P	L24F, I281L	G1D, T79A, V179L, V330I, G365A	G283E, M288R	G148A	A583T		T103S, K115T, F170L	L6F, T16A, E109D, K112E, H167R	K16K		V126E
	30PAE	MEX	19a	309	N117S		G71E, S209R		D95N, V335I, A394V, F445L, I469A	L536P	L24F, I281L	G1D, T79A, V179L, V330I, G365A	G283E, M288R	G148A	A583T	Δ 1 - 81 aa	E185Q, P186G, V189T, E202Q, I210A, E230K, S240T, A267S, A281G, K296Q, Q300E, R310E, A315G, L347M, S403A, Q424E	L6F, T16A, E109D, K112E, H167R	K16K		V126E
	39PAE	MEX	19a	309	N117S		G71E, S209R		D95N, V335I, A394V, F445L, I469A	L536P	L24F, I281L	G1D, T79A, V179L, V330I, G365A	G283E, M288R	G148A	A583T	Δ 1 - 81 aa	E185Q, P186G, V189T, E202Q, I210A, E230K, S240T, A267S, A281G, K296Q, Q300E, R310E, A315G, L347M, S403A, Q424E	L6F, T16A, E109D, K112E, H167R	K16K		V126E
	41PAE	MEX	19a	309	N117S		G71E, Premature Stop Codon		D95N, V335I, A394V, F445L, I469A			G1D, T79A, V179L, V335I, G365A	G283E, M288R	Q44H, G148A	A583T	Δ 1 - 81 aa	E185Q, P186G, V189T, E202Q, I210A, E230K, S240T, A267S, A281G, K296Q, Q300E, R310E, A315G, L347M, S403A, Q424E	L6F, E109D, K112E, H167R	K16K		V126E
	43PAE	MEX	19a	309	N117S		G71E, S209R		D95N, V335I, A394V, F445L, I469A			G1A, T79A, V179L, G365A	G283E, M288R	G148A	A583T	Multiple mutations	E185Q, P186G, V189T, E202Q, I210A, E230K, S240T, A267S, A281G, K296Q, Q300E, R310E, A315G, L347M, S403A, Q424E	L6F, T16A, E109D, K112E, H167R	K16K		V126E
